# Supplementary material for: Genome-wide identification of inter-individually variable DNA methylation sites improves the efficacy of epigenetic association studies
Source: NPJ Genom Med. 2017 Apr 13;2:11. doi: 10.1038/s41525-017-0016-5 (PMC5677974; doi:10.1038/s41525-017-0016-5)
Supplement: Supplementary file 2 — Supplementary Table 8 [file 41525_2017_16_MOESM2_ESM.txt]

ProbeID	Trait	Reference(PMID)
cg00835193	smoking_exposure	23691101
cg00931843	smoking_exposure	23691101
cg01208318	smoking_exposure	23691101
cg01940273	smoking_exposure	23691101,25424692
cg02451831	smoking_exposure	25424692
cg02657160	smoking_exposure	25424692
cg03274391	smoking_exposure	23691101
cg03329539	smoking_exposure	25424692
cg03547355	smoking_exposure	25424692
cg03636183	smoking_exposure	23691101,25424692
cg03991871	smoking_exposure	23691101,25424692
cg04885881	smoking_exposure	23691101
cg05575921	smoking_exposure	23691101,25424692
cg05951221	smoking_exposure	25424692
cg06126421	smoking_exposure	23691101,25424692
cg06644428	smoking_exposure	25424692
cg09935388	smoking_exposure	23691101
cg11207515	smoking_exposure	23691101
cg11660018	smoking_exposure	25424692
cg12803068	smoking_exposure	23691101
cg12876356	smoking_exposure	23691101
cg13193840	smoking_exposure	25424692
cg14753356	smoking_exposure	23691101
cg14817490	smoking_exposure	25424692
cg15342087	smoking_exposure	25424692
cg15417641	smoking_exposure	23691101
cg15542713	smoking_exposure	23691101
cg15693572	smoking_exposure	23691101
cg19572487	smoking_exposure	23691101,25424692
cg19859270	smoking_exposure	25424692
cg20295214	smoking_exposure	25424692
cg21161138	smoking_exposure	23691101,25424692
cg21188533	smoking_exposure	23691101
cg21566642	smoking_exposure	23691101,25424692
cg21611682	smoking_exposure	23691101,25424692
cg22132788	smoking_exposure	23691101
cg22717080	smoking_exposure	25424692
cg23079012	smoking_exposure	25424692
cg23126342	smoking_exposure	23691101
cg23480021	smoking_exposure	23691101,25424692
cg24090911	smoking_exposure	25424692
cg24859433	smoking_exposure	25424692
cg25189904	smoking_exposure	23691101,25424692
cg25305703	smoking_exposure	23691101
cg25648203	smoking_exposure	23691101,25424692
cg26361535	smoking_exposure	23691101
cg26703534	smoking_exposure	23691101
cg27241845	smoking_exposure	23691101,25424692
cg00863378	BMI	25935004
cg01844514	BMI	25935004
cg04816311	BMI	25935004
cg04869770	BMI	25935004
cg04927537	BMI	25935004
cg06876354	BMI	25935004
cg06946797	BMI	25935004
cg07136133	BMI	25935004
cg07573872	BMI	25935004
cg07814318	BMI	25935004
cg08857797	BMI	25935004
cg08972190	BMI	25935004
cg09349128	BMI	25935004
cg09664445	BMI	25935004
cg11592786	BMI	25935004
cg12992827	BMI	25935004
cg14017402	BMI	25935004
cg15695155	BMI	25935004
cg15871086	BMI	25935004
cg16672562	BMI	24630777
cg17560136	BMI	25935004
cg18307303	BMI	25935004
cg18568872	BMI	25935004
cg20954977	BMI	25935004
cg22891070	BMI	24630777
cg23998749	BMI	25935004
cg25178683	BMI	25935004
cg26033520	BMI	25935004
cg26354221	BMI	25935004
cg27146050	BMI	24630777
cg27614723	BMI	25935004
cg27243685	BMI,TG	25583993,25935004
cg03078551	BMI,WC	25935004
cg06192883	BMI,WC	25935004
cg13123009	BMI,WC	25935004
cg13708645	BMI,WC	25935004
cg14476101	BMI,WC	26110892
cg26403843	BMI,WC	25935004
cg06500161	BMI,WC,HDL-C,TG,T2D	25583993,25935004,26095709
cg00574958	BMI,WC,TG	24920721,25583993,25935004,26110892
cg07504977	BMI,WC,TG	25583993,26110892
cg11024682	BMI,WC,TG,T2D	25583993,25935004,26095709
cg17901584	WC,Schizophrenia	25935004,27074206
cg04332373	WC	26110892
cg02650017	T2D	26095709
cg18181703	T2D	26095709
cg19693031	T2D	26095709,26643952
cg07397296	TG	25583993
cg20544516	TG	25583993
cg22178392	LDL-C	25583993
cg00066663	Schizophrenia	27074206
cg00159243	Schizophrenia	27074206
cg00294109	Schizophrenia	27074206
cg00390724	Schizophrenia	27074206
cg00417304	Schizophrenia	27074206
cg00695799	Schizophrenia	27074206
cg00812833	Schizophrenia	27074206
cg00834988	Schizophrenia	27074206
cg00916854	Schizophrenia	27074206
cg00933443	Schizophrenia	27074206
cg00994936	Schizophrenia	27074206
cg01115923	Schizophrenia	27074206
cg01676795	Schizophrenia	27074206
cg01765406	Schizophrenia	27074206
cg02027561	Schizophrenia	27074206
cg02117086	Schizophrenia	27074206
cg02203067	Schizophrenia	27074206
cg02731632	Schizophrenia	27074206
cg03038262	Schizophrenia	27074206
cg03078690	Schizophrenia	27074206
cg03370704	Schizophrenia	27074206
cg03459202	Schizophrenia	27074206
cg03497652	Schizophrenia	27074206
cg03620886	Schizophrenia	27074206
cg03762242	Schizophrenia	27074206
cg03897436	Schizophrenia	27074206
cg03940776	Schizophrenia	27074206
cg04172533	Schizophrenia	27074206
cg04189320	Schizophrenia	27074206
cg04232128	Schizophrenia	27074206
cg04359840	Schizophrenia	27074206
cg04462774	Schizophrenia	27074206
cg04535902	Schizophrenia	27074206
cg04777348	Schizophrenia	27074206
cg04792777	Schizophrenia	27074206
cg04962621	Schizophrenia	27074206
cg05006142	Schizophrenia	27074206
cg05028773	Schizophrenia	27074206
cg05036937	Schizophrenia	27074206
cg05541096	Schizophrenia	27074206
cg05919456	Schizophrenia	27074206
cg06315217	Schizophrenia	27074206
cg06636316	Schizophrenia	27074206
cg06647844	Schizophrenia	27074206
cg06721411	Schizophrenia	27074206
cg06784563	Schizophrenia	27074206
cg06902929	Schizophrenia	27074206
cg06996599	Schizophrenia	27074206
cg07021906	Schizophrenia	27074206
cg07328664	Schizophrenia	27074206
cg07333545	Schizophrenia	27074206
cg07336872	Schizophrenia	27074206
cg07458272	Schizophrenia	27074206
cg07552087	Schizophrenia	27074206
cg07558761	Schizophrenia	27074206
cg07722722	Schizophrenia	27074206
cg07781445	Schizophrenia	27074206
cg07791897	Schizophrenia	27074206
cg07979747	Schizophrenia	27074206
cg08869118	Schizophrenia	27074206
cg08933467	Schizophrenia	27074206
cg08940169	Schizophrenia	27074206
cg09277709	Schizophrenia	27074206
cg09308580	Schizophrenia	27074206
cg09665571	Schizophrenia	27074206
cg09778958	Schizophrenia	27074206
cg09801824	Schizophrenia	27074206
cg09868768	Schizophrenia	27074206
cg10134910	Schizophrenia	27074206
cg10236687	Schizophrenia	27074206
cg10397932	Schizophrenia	27074206
cg10552523	Schizophrenia	27074206
cg10626063	Schizophrenia	27074206
cg10836392	Schizophrenia	27074206
cg10839385	Schizophrenia	27074206
cg10975863	Schizophrenia	27074206
cg10987503	Schizophrenia	27074206
cg11186858	Schizophrenia	27074206
cg11311053	Schizophrenia	27074206
cg11356547	Schizophrenia	27074206
cg11597902	Schizophrenia	27074206
cg11621113	Schizophrenia	27074206
cg11977605	Schizophrenia	27074206
cg12002745	Schizophrenia	27074206
cg12619262	Schizophrenia	27074206
cg12754982	Schizophrenia	27074206
cg12939085	Schizophrenia	27074206
cg13092108	Schizophrenia	27074206
cg13171679	Schizophrenia	27074206
cg13390284	Schizophrenia	27074206
cg13442969	Schizophrenia	27074206
cg13451416	Schizophrenia	27074206
cg13549638	Schizophrenia	27074206
cg13871900	Schizophrenia	27074206
cg13997435	Schizophrenia	27074206
cg14078053	Schizophrenia	27074206
cg14114377	Schizophrenia	27074206
cg14741228	Schizophrenia	27074206
cg14827056	Schizophrenia	27074206
cg14986464	Schizophrenia	27074206
cg15246238	Schizophrenia	27074206
cg15742245	Schizophrenia	27074206
cg15943584	Schizophrenia	27074206
cg16038738	Schizophrenia	27074206
cg16111190	Schizophrenia	27074206
cg16568360	Schizophrenia	27074206
cg16660971	Schizophrenia	27074206
cg16815625	Schizophrenia	27074206
cg16931076	Schizophrenia	27074206
cg17126555	Schizophrenia	27074206
cg17343451	Schizophrenia	27074206
cg17368760	Schizophrenia	27074206
cg17636309	Schizophrenia	27074206
cg17879299	Schizophrenia	27074206
cg18431951	Schizophrenia	27074206
cg18532239	Schizophrenia	27074206
cg19148201	Schizophrenia	27074206
cg19190163	Schizophrenia	27074206
cg19235307	Schizophrenia	27074206
cg19769147	Schizophrenia	27074206
cg20054248	Schizophrenia	27074206
cg20143111	Schizophrenia	27074206
cg20359445	Schizophrenia	27074206
cg20384132	Schizophrenia	27074206
cg20562447	Schizophrenia	27074206
cg20566897	Schizophrenia	27074206
cg20610950	Schizophrenia	27074206
cg20817228	Schizophrenia	27074206
cg20914572	Schizophrenia	27074206
cg20930290	Schizophrenia	27074206
cg21019522	Schizophrenia	27074206
cg21220247	Schizophrenia	27074206
cg21302812	Schizophrenia	27074206
cg21581415	Schizophrenia	27074206
cg21746997	Schizophrenia	27074206
cg22091236	Schizophrenia	27074206
cg22675767	Schizophrenia	27074206
cg22887491	Schizophrenia	27074206
cg22891595	Schizophrenia	27074206
cg22964469	Schizophrenia	27074206
cg22996004	Schizophrenia	27074206
cg23009327	Schizophrenia	27074206
cg23344523	Schizophrenia	27074206
cg23387863	Schizophrenia	27074206
cg23479922	Schizophrenia	27074206
cg23542902	Schizophrenia	27074206
cg23565821	Schizophrenia	27074206
cg23606421	Schizophrenia	27074206
cg23622878	Schizophrenia	27074206
cg24489015	Schizophrenia	27074206
cg24502330	Schizophrenia	27074206
cg24517501	Schizophrenia	27074206
cg25290355	Schizophrenia	27074206
cg25323444	Schizophrenia	27074206
cg25338134	Schizophrenia	27074206
cg25647583	Schizophrenia	27074206
cg25722983	Schizophrenia	27074206
cg25767870	Schizophrenia	27074206
cg25792439	Schizophrenia	27074206
cg26076905	Schizophrenia	27074206
cg26253134	Schizophrenia	27074206
cg26385126	Schizophrenia	27074206
cg26581729	Schizophrenia	27074206
cg26687842	Schizophrenia	27074206
cg27093918	Schizophrenia	27074206
cg27115863	Schizophrenia	27074206
cg27225680	Schizophrenia	27074206
cg27241044	Schizophrenia	27074206
cg27300045	Schizophrenia	27074206
cg27431877	Schizophrenia	27074206
cg27457201	Schizophrenia	27074206
